# Supplementary material for: Salicylic acid and kaolin effects on pomological, physiological, and phytochemical characters of hazelnut (Corylus avellana) at warm summer condition
Source: Sci Rep. 2021 Feb 25;11:4568. doi: 10.1038/s41598-021-83790-0 (PMC7907359; doi:10.1038/s41598-021-83790-0)
Supplement: Supplementary file 1 — Supplementary Information 1. [file 41598_2021_83790_MOESM1_ESM.xlsx]

## Sheet: Sheet1
		Chlo_a								Chlo_b								Chlo_a+b
Analysis of Variance								Analysis of Variance								Analysis of Variance
Analysis of Variance								Analysis of Variance								Source	DF	Adj SS	Adj MS	F-Value	P-Value
Source	DF	Adj SS	Adj MS	F-Value	P-Value			Source	DF	Adj SS	Adj MS	F-Value	P-Value			variety	5	15.14	3.028	5.37	0
variety	5	24.735	4.947	20.95	0			variety	5	27.41	5.4818	15.63	0			time	3	421.38	140.459	249.13	0
time	3	62.149	20.7162	87.74	0			time	3	192.74	64.2469	183.22	0			s	2	98.4	49.199	87.26	0
s	2	61.834	30.9168	130.94	0			s	2	4.27	2.1326	6.08	0.002			k	2	94.53	47.267	83.84	0
k	2	32.025	16.0125	67.82	0			k	2	16.51	8.2574	23.55	0			variety*time	15	560.21	37.348	66.24	0
variety*time	15	168.177	11.2118	47.48	0			variety*time	15	146.8	9.787	27.91	0			variety*s	10	49.71	4.971	8.82	0
variety*s	10	54.619	5.4619	23.13	0			variety*s	10	30.86	3.086	8.8	0			variety*k	10	95.09	9.509	16.87	0
variety*k	10	69.572	6.9572	29.47	0			variety*k	10	20.33	2.0333	5.8	0			time*s	6	28.83	4.805	8.52	0
time*s	6	15.918	2.653	11.24	0			time*s	6	4.24	0.7074	2.02	0.062			time*k	6	44.29	7.381	13.09	0
time*k	6	8.617	1.4362	6.08	0			time*k	6	18.28	3.047	8.69	0			s*k	4	6.81	1.704	3.02	0.018
s*k	4	12.163	3.0407	12.88	0			s*k	4	8.82	2.2041	6.29	0			variety*time*s	30	136.74	4.558	8.08	0
variety*time*s	30	43.702	1.4567	6.17	0			variety*time*s	30	50.5	1.6834	4.8	0			variety*time*k	30	341.14	11.371	20.17	0
variety*time*k	30	98.485	3.2828	13.9	0			variety*time*k	30	126.45	4.2149	12.02	0			variety*s*k	20	168.9	8.445	14.98	0
variety*s*k	20	84.21	4.2105	17.83	0			variety*s*k	20	73.31	3.6656	10.45	0			time*s*k	12	14.26	1.188	2.11	0.016
time*s*k	12	10.915	0.9096	3.85	0			time*s*k	12	3.61	0.3006	0.86	0.591			variety*time*s*k	60	383.82	6.397	11.35	0
variety*time*s*k	60	139.241	2.3207	9.83	0			variety*time*s*k	60	130.82	2.1803	6.22	0			Error	432	243.56	0.564
Error	432	102.001	0.2361					Error	432	151.48	0.3506					Total	647	2702.8
Total	647	988.361						Total	647	1006.43
			Caroten					MDA								Phenol
Analysis of Variance								Analysis of Variance								Analysis of Variance
Source	DF	Adj SS	Adj MS	F-Value	P-Value			Source	DF	Adj SS	Adj MS	F-Value	P-Value			Source	DF	Adj SS	Adj MS	F-Value	P-Value
variety	5	24.682	4.9364	31.28	0			variety	5	42842	8568.43	100.15	0			variety	5	1296.28	259.257	45.78	0
time	3	14.499	4.8331	30.63	0			time	3	5699	1899.52	22.2	0			time	3	795.5	265.167	46.83	0
s	2	15.702	7.8511	49.75	0			s	2	3133	1566.52	18.31	0			s	2	405.77	202.884	35.83	0
k	2	7.882	3.9408	24.97	0			k	2	8532	4265.83	49.86	0			k	2	994.4	497.201	87.8	0
variety*time	15	22.287	1.4858	9.41	0			variety*time	15	17664	1177.58	13.76	0			variety*time	15	141.25	9.417	1.66	0.055
variety*s	10	41.799	4.1799	26.49	0			variety*s	10	11540	1154.05	13.49	0			variety*s	10	198.94	19.894	3.51	0
variety*k	10	43.331	4.3331	27.46	0			variety*k	10	9491	949.12	11.09	0			variety*k	10	124.88	12.488	2.21	0.017
time*s	6	4.584	0.764	4.84	0			time*s	6	3919	653.09	7.63	0			time*s	6	95.71	15.952	2.82	0.011
time*k	6	3.3	0.5499	3.48	0.002			time*k	6	3387	564.46	6.6	0			time*k	6	22.87	3.812	0.67	0.671
s*k	4	3.428	0.8569	5.43	0			s*k	4	1727	431.84	5.05	0.001			s*k	4	41.54	10.385	1.83	0.121
variety*time*s	30	19.318	0.6439	4.08	0			variety*time*s	30	14801	493.37	5.77	0			variety*time*s	30	192.61	6.42	1.13	0.289
variety*time*k	30	22.939	0.7646	4.85	0			variety*time*k	30	9028	300.92	3.52	0			variety*time*k	30	335.26	11.175	1.97	0.002
variety*s*k	20	53.652	2.6826	17	0			variety*s*k	20	4883	244.16	2.85	0			variety*s*k	20	228.03	11.401	2.01	0.006
time*s*k	12	7.671	0.6393	4.05	0			time*s*k	12	6665	555.39	6.49	0			time*s*k	12	176.12	14.677	2.59	0.002
variety*time*s*k	60	36.963	0.616	3.9	0			variety*time*s*k	60	11798	196.64	2.3	0			variety*time*s*k	60	278.22	4.637	0.82	0.829
Error	432	68.175	0.1578					Error	432	36959	85.55					Error	432	2446.37	5.663
Total	647	390.211						Total	647	192068						Total	647	7773.77
Proline								Protein								SOD
Analysis of Variance								Analysis of Variance								Analysis of Variance
Source	DF	Adj SS	Adj MS	F-Value	P-Value			Source	DF	Adj SS	Adj MS	F-Value	P-Value			Source	DF	Adj SS	Adj MS	F-Value	P-Value
variety	5	102.564	20.5129	88.47	0			variety	5	9.395	1.8789	8.82	0			variety	5	6295	1259	10.01	0
time	3	81.364	27.1214	116.98	0			time	3	124.37	41.4565	194.51	0			time	3	42277	14092.5	112.03	0
s	2	74.395	37.1974	160.44	0			s	2	8.674	4.3371	20.35	0			s	2	4575	2287.7	18.19	0
k	2	9.939	4.9697	21.43	0			k	2	11.186	5.5929	26.24	0			k	2	6291	3145.6	25.01	0
variety*time	15	9.847	0.6565	2.83	0			variety*time	15	28.452	1.8968	8.9	0			variety*time	15	24862	1657.4	13.18	0
variety*s	10	37.354	3.7354	16.11	0			variety*s	10	6.387	0.6387	3	0.001			variety*s	10	1875	187.5	1.49	0.14
variety*k	10	22.305	2.2305	9.62	0			variety*k	10	7.425	0.7425	3.48	0			variety*k	10	3959	395.9	3.15	0.001
time*s	6	14.993	2.4988	10.78	0			time*s	6	2.908	0.4847	2.27	0.036			time*s	6	685	114.2	0.91	0.489
time*k	6	3.854	0.6423	2.77	0.012			time*k	6	4.37	0.7284	3.42	0.003			time*k	6	1809	301.6	2.4	0.027
s*k	4	26.06	6.5151	28.1	0			s*k	4	11.443	2.8608	13.42	0			s*k	4	7628	1907	15.16	0
variety*time*s	30	13.658	0.4553	1.96	0.002			variety*time*s	30	15.062	0.5021	2.36	0			variety*time*s	30	5943	198.1	1.57	0.029
variety*time*k	30	10.888	0.3629	1.57	0.031			variety*time*k	30	15.823	0.5274	2.47	0			variety*time*k	30	6952	231.7	1.84	0.005
variety*s*k	20	17.124	0.8562	3.69	0			variety*s*k	20	14.244	0.7122	3.34	0			variety*s*k	20	6053	302.6	2.41	0.001
time*s*k	12	8.078	0.6731	2.9	0.001			time*s*k	12	4.278	0.3565	1.67	0.07			time*s*k	12	1971	164.2	1.31	0.212
variety*time*s*k	60	12.873	0.2146	0.93	0.635			variety*time*s*k	60	22.212	0.3702	1.74	0.001			variety*time*s*k	60	7469	124.5	0.99	0.502
Error	432	100.159	0.2319					Error	432	92.072	0.2131					Error	432	54343	125.8
Total	647	545.456						Total	647	378.299						Total	647	182987
		APX						CAT								H2O2
Analysis of Variance								Analysis of Variance								Analysis of Variance
Source	DF	Adj SS	Adj MS	F-Value	P-Value			Source	DF	Adj SS	Adj MS	F-Value	P-Value			Source	DF	Adj SS	Adj MS	F-Value	P-Value
variety	5	800.8	160.16	6.1	0			variety	5	585.3	117.06	6.55	0			variety	5	1603.6	320.71	6.87	0
time	3	8924.3	2974.76	113.36	0			time	3	1148.2	382.73	21.43	0			time	3	3210.2	1070.07	22.91	0
s	2	1132.4	566.21	21.58	0			s	2	660.7	330.36	18.5	0			s	2	1765.5	882.73	18.9	0
k	2	3531.8	1765.9	67.3	0			k	2	3926.4	1963.22	109.91	0			k	2	11146.5	5573.23	119.31	0
variety*time	15	1027.5	68.5	2.61	0.001			variety*time	15	558.5	37.24	2.08	0.01			variety*time	15	1560.5	104.04	2.23	0.005
variety*s	10	1083.9	108.39	4.13	0			variety*s	10	252.1	25.21	1.41	0.172			variety*s	10	669.3	66.93	1.43	0.163
variety*k	10	1106.3	110.63	4.22	0			variety*k	10	337.9	33.79	1.89	0.044			variety*k	10	1151	115.1	2.46	0.007
time*s	6	326.5	54.41	2.07	0.055			time*s	6	178.9	29.82	1.67	0.127			time*s	6	438.5	73.09	1.56	0.156
time*k	6	655.3	109.22	4.16	0			time*k	6	1324.4	220.73	12.36	0			time*k	6	3832.8	638.8	13.68	0
s*k	4	2097	524.24	19.98	0			s*k	4	918.1	229.52	12.85	0			s*k	4	2756.2	689.05	14.75	0
variety*time*s	30	1502.3	50.08	1.91	0.003			variety*time*s	30	326.7	10.89	0.61	0.95			variety*time*s	30	845	28.17	0.6	0.954
variety*time*k	30	1502	50.07	1.91	0.003			variety*time*k	30	311.1	10.37	0.58	0.964			variety*time*k	30	924.7	30.82	0.66	0.917
variety*s*k	20	1785.7	89.28	3.4	0			variety*s*k	20	742.7	37.13	2.08	0.004			variety*s*k	20	1878.9	93.94	2.01	0.006
time*s*k	12	684.1	57.01	2.17	0.012			time*s*k	12	138.5	11.54	0.65	0.802			time*s*k	12	359.6	29.97	0.64	0.807
variety*time*s*k	60	2374.6	39.58	1.51	0.012			variety*time*s*k	60	897.3	14.96	0.84	0.8			variety*time*s*k	60	2610.6	43.51	0.93	0.622
Error	432	11336.1	26.24					Error	432	7716.1	17.86					Error	432	20179.9	46.71
Total	647	39870.5						Total	647	20022.9						Total	647	54932.9
