# Supplementary material for: Salicylic acid and kaolin effects on pomological, physiological, and phytochemical characters of hazelnut (Corylus avellana) at warm summer condition
Source: Sci Rep. 2021 Feb 25;11:4568. doi: 10.1038/s41598-021-83790-0 (PMC7907359; doi:10.1038/s41598-021-83790-0)
Supplement: Supplementary file 2 — Supplementary Information 2. [file 41598_2021_83790_MOESM2_ESM.xlsx]

## Sheet: Sheet1
	sphericity of kernel (%)							Geometric diameter of kernel(mm)							Volume kernel (mm2)
	Fertil	Rond	Segorb	Long	Negret	Mervill	Mean of Treatment	Fertil	Rond	Segorb	Long	Negret	Mervill	Mean of Treatment	Fertil	Rond	Segorb	Long	Negret	Mervill	Mean of Treatment
control	87.00cd	87.37cd	85.90de	81.30gh	87.46b-d	83.28fg	85.39b	12.73ab	12.29cd	11.74e	12.63a-d	11.63e	12.82a	12.31b	353.87a	305.55e	247.47a-d	325.37b-e	275.7f	351.30a	309.877b
Ka 3%	86.37cd	85.98de	89.73ab	80.90h	91.45ab	81.50gh	85.99ab	12.65a-c	12.25d	12.56a-d	12.58a-d	12.45a-d	12.52a-d	12.49a	345.11ab	305.8e	339.39	319.173c-e	329.64a-e	339.23a-d	329.722a
Ka 6%	85.45d-f	88.44bc	90.74ab	80.45ab	91.56ab	83.97ef	86.77a	12.63a-d	12.31d	12.48a-d	12.40b-d	12.47a-d	12.67a-c	12.50a	348.06ab	304.3e	336.29e	315.806de	343.702a-c	333.29a-d	330.258a
Control	86.55de	85.60ef	87.27c-e	82.44gh	87.77b-e	82.76gh	85.40b	12.85ab	12.22d-f	11.82g	12.57a-d	12.02e-g	12.40c-e	12.31b	354.874a	290.23ef	284.983f	324.28b-d	310.54de	329.42b-d	315.723b
SA 1 (mM)	86.59de	87.67b-e	89.83b	80.93hi	92.79a	83.90fg	86.95a	12.59a-d	12.39c-f	12.53a-d	12.51b-d	12.52a-d	12.90a	12.57a	343.21a-c	311.7b-d	324.8x99b-d	322.75cd	343.23a-c	347.13a-c	332.152a
SA 2.5(mM)	85.69ef	88.52b-d	89.26bc	79.28i	89.91b	82.08gh	85.79b	12.56d-f	12.24d-f	12.44c-d	12.53a-d	12.01f-g	12.71a-c	12.42ab	348.963ab	313.81de	313.264de	313.32de	295.27ef	347.27a-c	321.982ab
Mean of variety	86.27c	87.26c	88.79c	80.88e	90.16a	82.92d		12.67a	12.28b	12.26b	12.54a	12.18b	12.67a		349.016a	305.248c	307.716b	320.116b	316.347b	341.272a
