# Supplementary material for: Salicylic acid and kaolin effects on pomological, physiological, and phytochemical characters of hazelnut (Corylus avellana) at warm summer condition
Source: Sci Rep. 2021 Feb 25;11:4568. doi: 10.1038/s41598-021-83790-0 (PMC7907359; doi:10.1038/s41598-021-83790-0)
Supplement: Supplementary file 3 — Supplementary Information 3. [file 41598_2021_83790_MOESM3_ESM.xlsx]

## Sheet: Sheet1
pomological & physiological traits
	Variety	SA	KA	RWC.	EL_L.	N_Wgh	K_Wgh	N_SPH	N_Geo	N_Vol	K_Sph	K_Geo	K_Vol
Variety	1	0	0	0.373576	-0.300156	0.375787	0.100339	0.207137	0.387771	0.381134	-0.217122	-0.0336952	-0.0426133
SA	0	1	0	-0.113418	-0.0957392	-0.0169564	0.0255159	-0.0513418	-0.00872286	-0.014596	0.12058	0.181336	0.183383
KA	0	0	1	0.0529447	-0.281895	0.0773373	0.147625	-0.100055	0.0455386	0.0531995	-0.0583363	0.106532	0.0831706
RWC.	0.373576	-0.113418	0.0529447	1	-0.134835	0.617529	0.40954	0.0058187	0.539852	0.517579	-0.200373	0.0605297	0.0391677
EL_L.	-0.300156	-0.0957392	-0.281895	-0.134835	1	-0.0632154	-0.0856944	0.0272808	-0.0465506	-0.0533708	-0.0676914	-0.00782291	-0.00370304
N_Wgh	0.375787	-0.0169564	0.0773373	0.617529	-0.0632154	1	0.736587	-0.266662	0.790368	0.773184	-0.561674	0.211447	0.195069
K_Wgh	0.100339	0.0255159	0.147625	0.40954	-0.0856944	0.736587	1	-0.236233	0.427319	0.402588	-0.338243	0.350413	0.337602
N_SPH	0.207137	-0.0513418	-0.100055	0.0058187	0.0272808	-0.266662	-0.236233	1	-0.105505	-0.0962809	0.194321	-0.100925	-0.0962428
N_Geo	0.387771	-0.00872286	0.0455386	0.539852	-0.0465506	0.790368	0.427319	-0.105505	1	0.995211	-0.535922	0.162259	0.149105
N_Vol	0.381134	-0.014596	0.0531995	0.517579	-0.0533708	0.773184	0.402588	-0.0962809	0.995211	1	-0.53528	0.148113	0.134971
K_Sph	-0.217122	0.12058	-0.0583363	-0.200373	-0.0676914	-0.561674	-0.338243	0.194321	-0.535922	-0.53528	1	0.140654	0.167517
K_Geo	-0.0336952	0.181336	0.106532	0.0605297	-0.00782291	0.211447	0.350413	-0.100925	0.162259	0.148113	0.140654	1	0.995803
K_Vol	-0.0426133	0.183383	0.0831706	0.0391677	-0.00370304	0.195069	0.337602	-0.0962428	0.149105	0.134971	0.167517	0.995803	1
biochemical traits
	variety	Time	SA	KA	Chlo_a	Chlo_b	Total_chlo	Carten	MDA	Phenol	Prolin	Protein	SOD	APX	CAT	H2O2
variety	1	0	0	0	0.0315543	-0.0677815	-0.0202935	0.12727	-0.328807	0.0325994	0.238731	-0.0475609	0.00296922	0.0349784	-0.0318869	0.0186294
Time	0	1	0	0	-0.13054	-0.249076	-0.22222	-0.26276	0.0587021	0.295633	0.365441	-0.522249	-0.406358	0.454914	0.18046	-0.183215
SA	0	0	1	0	0.140034	0.0387235	0.106271	0.0919193	0.0165346	0.226104	0.188291	0.0962329	-0.0194038	-0.0742426	-0.0371473	0.029924
KA	0	0	0	1	0.180489	0.119593	0.177266	0.151266	-0.210656	0.338192	0.134919	-0.171939	-0.185374	0.297408	0.438534	-0.443837
Chlo_a	0.0315543	-0.13054	0.140034	0.180489	1	0.442938	0.855122	0.76261	-0.154204	0.0181493	0.16193	-0.0137234	-0.100959	0.0505241	0.135105	-0.128705
Chlo_b	-0.0677815	-0.249076	0.0387235	0.119593	0.442938	1	0.843563	0.55054	-0.077145	-0.0271731	-0.0532197	0.12368	0.0768792	-0.0980892	0.105265	-0.104078
Total_chlo	-0.0202935	-0.22222	0.106271	0.177266	0.855122	0.843563	1	0.775147	-0.136976	-0.00484133	0.0662212	0.0632972	-0.0160192	-0.0264559	0.141796	-0.137276
Carten	0.12727	-0.26276	0.0919193	0.151266	0.76261	0.55054	0.775147	1	-0.196635	0.0479006	0.149716	0.0815256	0.0283555	-0.0406716	0.0823724	-0.079248
MDA	-0.328807	0.0587021	0.0165346	-0.210656	-0.154204	-0.077145	-0.136976	-0.196635	1	-0.125869	-0.104954	0.0483233	0.0415468	-0.119161	-0.158466	0.163047
Phenol	0.0325994	0.295633	0.226104	0.338192	0.0181493	-0.0271731	-0.00484133	0.0479006	-0.125869	1	0.276985	-0.210288	-0.21165	0.246833	0.138854	-0.13872
Prolin	0.238731	0.365441	0.188291	0.134919	0.16193	-0.0532197	0.0662212	0.149716	-0.104954	0.276985	1	-0.135694	-0.128136	0.158832	0.108373	-0.113078
Protein	-0.0475609	-0.522249	0.0962329	-0.171939	-0.0137234	0.12368	0.0632972	0.0815256	0.0483233	-0.210288	-0.135694	1	0.734701	-0.905014	-0.272095	0.275551
SOD	0.00296922	-0.406358	-0.0194038	-0.185374	-0.100959	0.0768792	-0.0160192	0.0283555	0.0415468	-0.21165	-0.128136	0.734701	1	-0.659496	-0.290257	0.294949
APX	0.0349784	0.454914	-0.0742426	0.297408	0.0505241	-0.0980892	-0.0264559	-0.0406716	-0.119161	0.246833	0.158832	-0.905014	-0.659496	1	0.344235	-0.347709
CAT	-0.0318869	0.18046	-0.0371473	0.438534	0.135105	0.105265	0.141796	0.0823724	-0.158466	0.138854	0.108373	-0.272095	-0.290257	0.344235	1	-0.995646
H2O2	0.0186294	-0.183215	0.029924	-0.443837	-0.128705	-0.104078	-0.137276	-0.079248	0.163047	-0.13872	-0.113078	0.275551	0.294949	-0.347709	-0.995646	1
